# Supplementary material for: Citicoline Triggers Proteome Remodeling and Proteostatic Adaptation: Evidence from Shotgun Proteomics
Source: Pharmaceutics. 2026 Jan 1;18(1):61. doi: 10.3390/pharmaceutics18010061 (PMC12845156; doi:10.3390/pharmaceutics18010061)
Supplement: Supplementary file 1 [file pharmaceutics-18-00061-s001.zip]

Archive with 1 entries (1 files):
- pharmaceutics-3910289-supplementary.pdf
